# Supplementary material for: METTL16 regulates m6A methylation on chronic hepatitis B associated gene HLA-DPB1 involved in liver fibrosis
Source: Front Genet. 2022 Nov 4;13:996245. doi: 10.3389/fgene.2022.996245 (PMC9672369; doi:10.3389/fgene.2022.996245)
Supplement: Supplementary file 1 [file Table1.XLSX]

## Sheet: Table S1
Supplemental table 1
GENE	P1(5' to 3')	P2
HLA-DPA1	ATGCGCCCTGAAGACAGAATG	ACACATGGTCCGCCTTGATG
HLA-DPB1	ATTCTGCCCGGAGTAAGACAT	TCGTTGAACTTTCTTGCTCCTC
HLA-DQB2	CGTGGAGTGGCGACCT	GCATTACAGAAGAGTGATGACCAA
HLA-DPB2	GAACGGCAGGAATGCTATGC	GCGCTGTCAAAATGCACGTA
SKIV2L	TGGACTTTGCACCAAAAGATTGT	CCTTCAACACTAGGTCTTCCAAG
HSD17B8	CCTGGTGTCCAATGGTTGTC	ACCTTTCCTACGATGCTACTGAT
GPSM3	AGGAGTTTTTCCCAGTCTCAGT	TTCTCTTCCCACCCAAACAGC
ITPR3	CCAAGCAGACTAAGCAGGACA	ACACTGCCATACTTCACGACA
RING1	AGAATGCCAGCAAAACGTGG	AGATAGGGCACATGAGTTCTGA
ERG	CGTGCCAGCAGATCCTACG	GGTGAGCCTCTGGAAGTCG
DLGAP1	CAGGCTTGCTCACATCACCAA	GCTCGCTGAACACGGACTC
PBX2	CCCTAAACTGCCACCGAATGA	GTGTTCGATGGAGTTGTCAGG
LOC100507421	AACTTTGAGCTGTCACGCTAC	AATCCCGAGATGAGTGTGAGG
NUP205	GTACTGGGATGGAAAGCGATG	GCTCTGGACTGAGTTCTAGGG
PYGL	CAGCCTATGGATACGGCATTC	CGGTGTTGGTGTGTTCTACTTT
NOTCH4	GATGGGCTGGACACCTACAC	CACACGCAGTGAAAGCTACCA
METTL3	ACAACAGAGCAAGAAGGTCAGTCAG	TTCATGCACTCCTCCTTGGTTC
METTL14	AGGGATGTAGGTTTAGCTG	GTTCTCTGATGTCAAAGGC
METTL16	TCGTTGTCACGACATGGATTGA	CACACGCTCTCTTTTCTTTCTCCTT
WTAP	ATGACCAACGAAGAACCTCTTC	GCCCTCCAAAGCTTGTACATAT
VIRMA	CTGCTGGTTCAGCTATTCTCCAA	GTTCTCTCAAGTCCAGCATCTGTGT
ZC3H13	TTGTCCCCGTCACCTTCTCTAA	ATTTCTCTGCTGGTCCAACAGG
RBM15	CGCGGCGGAGTCCAAGAT	TTGCGGGTCGTCGGAGGT
RBM15B	GAAGCGGCAGAGCGAGCG	GCCAGAGGCCTTGTGCGC
HAKAI	TAATAGTTCTGGATCCTTGGGTGG	CCTTTGCAGGCATCCTGTTTAT
KIAA1429	AAGTGCCCCTGTTTTCGATAG	ACCAGACCATCAGTATTCACCT
FTO	CTGAGGCTTCTTGAAGAGCTTGAA	TGAACCTCTTTATGGAGCTCCTCA
ALKBH5	GCCAGCGGCTACACGGACCTG	AAGGTTCGGCGGCAGCGG

## Sheet: TableS2
				Supplemental tabe 2
Snp Id	Pvalue	PMID	Phenotype	chr	pos	InGene	PhenotypeDesc	DbSnpPalle	FunctionalClass	DbSNPfxn	SnpGeneSymbols
rs3077	1.6e-61	<a href='http://www.ncbi.nlm.nih.gov/pubmed/21750111' target='_blank'>21750111</a>	Chronic hepatitis B	6	33065245	(HLA-DPA1)	Chronic hepatitis B	C/T;0.496846;0.0395887	UTR-3	UTR-3	(HLA-DPA1)
rs9277535	2.5e-54	<a href='http://www.ncbi.nlm.nih.gov/pubmed/21750111' target='_blank'>21750111</a>	Chronic hepatitis B	6	33087084	(HLA-DPB1)	Chronic hepatitis B	A/G;?;?	UTR-3	UTR-3	(HLA-DPB1)
rs9277535	6.3e-39	<a href='http://www.ncbi.nlm.nih.gov/pubmed/19349983' target='_blank'>19349983</a>	Chronic hepatitis B	6	33087084	(HLA-DPB1)	Chronic hepatitis B	A/G;?;?	UTR-3	UTR-3	(HLA-DPB1)
rs3077	2.3e-38	<a href='http://www.ncbi.nlm.nih.gov/pubmed/19349983' target='_blank'>19349983</a>	Chronic hepatitis B	6	33065245	(HLA-DPA1)	Chronic hepatitis B	C/T;0.496846;0.0395887	UTR-3	UTR-3	(HLA-DPA1)
rs2856718	4e-37	<a href='http://www.ncbi.nlm.nih.gov/pubmed/21750111' target='_blank'>21750111</a>	Chronic hepatitis B	6	32702478		Chronic hepatitis B	A/G;?;?
rs7453920	6e-28	<a href='http://www.ncbi.nlm.nih.gov/pubmed/21750111' target='_blank'>21750111</a>	Chronic hepatitis B	6	32762235	(HLA-DQB2)	Chronic hepatitis B	A/G;?;?	intron	intron	(HLA-DQB2)
rs9277554	1.9e-17	<a href='http://www.ncbi.nlm.nih.gov/pubmed/21750111' target='_blank'>21750111</a>	Chronic hepatitis B	6	33087761	(HLA-DPB1)	Chronic hepatitis B	C/T;?;?	UTR-3	UTR-3	(HLA-DPB1)
rs9469341	1.3e-16	<a href='http://www.ncbi.nlm.nih.gov/pubmed/21750111' target='_blank'>21750111</a>	Chronic hepatitis B	6	33068100	(HLA-DPA1)	Chronic hepatitis B	A/G;?;?	intron	intron	(HLA-DPA1)
rs2395309	1.3e-16	<a href='http://www.ncbi.nlm.nih.gov/pubmed/21750111' target='_blank'>21750111</a>	Chronic hepatitis B	6	33058469		Chronic hepatitis B	A/G;?;?
rs2301220	1.4e-16	<a href='http://www.ncbi.nlm.nih.gov/pubmed/21750111' target='_blank'>21750111</a>	Chronic hepatitis B	6	33070989	(HLA-DPA1)	Chronic hepatitis B	A/G;?;?	intron	intron	(HLA-DPA1)
rs1431399	3.3e-16	<a href='http://www.ncbi.nlm.nih.gov/pubmed/21750111' target='_blank'>21750111</a>	Chronic hepatitis B	6	33073257	(HLA-DPA1)	Chronic hepatitis B	A/G;?;?	intron	intron	(HLA-DPA1)
rs9277565	2.8e-15	<a href='http://www.ncbi.nlm.nih.gov/pubmed/21750111' target='_blank'>21750111</a>	Chronic hepatitis B	6	33089120	(HLA-DPB1)	Chronic hepatitis B	C/T;?;?	UTR-3	UTR-3	(HLA-DPB1)
rs3128917	2.8e-15	<a href='http://www.ncbi.nlm.nih.gov/pubmed/21750111' target='_blank'>21750111</a>	Chronic hepatitis B	6	33092219		Chronic hepatitis B	G/T;?;?
rs3117222	5.2e-15	<a href='http://www.ncbi.nlm.nih.gov/pubmed/21750111' target='_blank'>21750111</a>	Chronic hepatitis B	6	33093172		Chronic hepatitis B	A/G;?;?
rs2395309	1.2e-13	<a href='http://www.ncbi.nlm.nih.gov/pubmed/19349983' target='_blank'>19349983</a>	Chronic hepatitis B	6	33058469		Chronic hepatitis B	A/G;?;?
rs3077	1.3e-13	<a href='http://www.ncbi.nlm.nih.gov/pubmed/20676096' target='_blank'>20676096</a>	Chronic hepatitis B	6	33065245	(HLA-DPA1)	Liver cancer (hepatocellular carcinoma) in patients with chronic hepatitis B virus infection	C/T;0.496846;0.0395887	UTR-3	UTR-3	(HLA-DPA1)
rs2301220	1.8e-13	<a href='http://www.ncbi.nlm.nih.gov/pubmed/19349983' target='_blank'>19349983</a>	Chronic hepatitis B	6	33070989	(HLA-DPA1)	Chronic hepatitis B	A/G;?;?	intron	intron	(HLA-DPA1)
rs3135021	7.2e-13	<a href='http://www.ncbi.nlm.nih.gov/pubmed/21750111' target='_blank'>21750111</a>	Chronic hepatitis B	6	33077781	(HLA-DPA1)(HLA-DPB1)	Chronic hepatitis B	A/G;?;?	intron,intron	intron;intron	(HLA-DPA1)(HLA-DPB1)
rs9277535	1.8e-12	<a href='http://www.ncbi.nlm.nih.gov/pubmed/20676096' target='_blank'>20676096</a>	Chronic hepatitis B	6	33087084	(HLA-DPB1)	Liver cancer (hepatocellular carcinoma) in patients with chronic hepatitis B virus infection	A/G;?;?	UTR-3	UTR-3	(HLA-DPB1)
rs3892710	4.5e-12	<a href='http://www.ncbi.nlm.nih.gov/pubmed/21750111' target='_blank'>21750111</a>	Chronic hepatitis B	6	32715085		Chronic hepatitis B	C/T;?;?
rs11752643	1.3e-10	<a href='http://www.ncbi.nlm.nih.gov/pubmed/21750111' target='_blank'>21750111</a>	Chronic hepatitis B	6	32701596		Chronic hepatitis B	C/T;?;?
rs3117222	1.3e-10	<a href='http://www.ncbi.nlm.nih.gov/pubmed/19349983' target='_blank'>19349983</a>	Chronic hepatitis B	6	33093172		Chronic hepatitis B	A/G;?;?
rs3128917	2e-10	<a href='http://www.ncbi.nlm.nih.gov/pubmed/19349983' target='_blank'>19349983</a>	Chronic hepatitis B	6	33092219		Chronic hepatitis B	G/T;?;?
rs10484569	2.1e-10	<a href='http://www.ncbi.nlm.nih.gov/pubmed/21750111' target='_blank'>21750111</a>	Chronic hepatitis B	6	33091175		Chronic hepatitis B	A/G;?;?
rs6457713	2.4e-10	<a href='http://www.ncbi.nlm.nih.gov/pubmed/21750111' target='_blank'>21750111</a>	Chronic hepatitis B	6	33109999		Chronic hepatitis B	C/T;?;?
rs7755596	2.6e-10	<a href='http://www.ncbi.nlm.nih.gov/pubmed/21750111' target='_blank'>21750111</a>	Chronic hepatitis B	6	32738701		Chronic hepatitis B	C/T;?;?
rs7773694	3.8e-10	<a href='http://www.ncbi.nlm.nih.gov/pubmed/21750111' target='_blank'>21750111</a>	Chronic hepatitis B	6	32738557		Chronic hepatitis B	A/G;?;?
rs2647050	4.7e-10	<a href='http://www.ncbi.nlm.nih.gov/pubmed/21750111' target='_blank'>21750111</a>	Chronic hepatitis B	6	32701990		Chronic hepatitis B	C/T;?;?
rs9276370	6.9e-10	<a href='http://www.ncbi.nlm.nih.gov/pubmed/21750111' target='_blank'>21750111</a>	Chronic hepatitis B	6	32739518		Chronic hepatitis B	G/T;?;?	nearGene-5	nearGene-5	(HLA-DQA2)
rs9380343	1.7e-09	<a href='http://www.ncbi.nlm.nih.gov/pubmed/21750111' target='_blank'>21750111</a>	Chronic hepatitis B	6	33111389		Chronic hepatitis B	C/T;?;?
rs2301226	1.7e-09	<a href='http://www.ncbi.nlm.nih.gov/pubmed/21750111' target='_blank'>21750111</a>	Chronic hepatitis B	6	33066819	(HLA-DPA1)	Chronic hepatitis B	C/T;?;?	intron	intron	(HLA-DPA1)
rs2281388	2.7e-09	<a href='http://www.ncbi.nlm.nih.gov/pubmed/21750111' target='_blank'>21750111</a>	Chronic hepatitis B	6	33092341		Chronic hepatitis B	A/C/G/T;?;?
rs2301271	3e-09	<a href='http://www.ncbi.nlm.nih.gov/pubmed/21750111' target='_blank'>21750111</a>	Chronic hepatitis B	6	32757416	(HLA-DQB2)	Chronic hepatitis B	C/T;?;?	intron	intron	(HLA-DQB2)
rs9276162	5.8e-09	<a href='http://www.ncbi.nlm.nih.gov/pubmed/21750111' target='_blank'>21750111</a>	Chronic hepatitis B	6	32730680		Chronic hepatitis B	A/G;?;?
rs86715	8.1e-09	<a href='http://www.ncbi.nlm.nih.gov/pubmed/21750111' target='_blank'>21750111</a>	Chronic hepatitis B	6	33512658		Chronic hepatitis B	A/G;0.45966;0.189356
rs421446	1e-08	<a href='http://www.ncbi.nlm.nih.gov/pubmed/21750111' target='_blank'>21750111</a>	Chronic hepatitis B	6	33207006		Chronic hepatitis B	C/T;?;?	nearGene-3,nearGene-5,nearGene-5	nearGene-3;nearGene-5;nearGene-5	(HSD17B8)(MIR219A1)(RING1)
rs9275141	1.4e-08	<a href='http://www.ncbi.nlm.nih.gov/pubmed/21750111' target='_blank'>21750111</a>	Chronic hepatitis B	6	32683340		Chronic hepatitis B	G/T;?;?
rs3135021	1.6e-08	<a href='http://www.ncbi.nlm.nih.gov/pubmed/19349983' target='_blank'>19349983</a>	Chronic hepatitis B	6	33077781	(HLA-DPA1)(HLA-DPB1)	Chronic hepatitis B	A/G;?;?	intron,intron	intron;intron	(HLA-DPA1)(HLA-DPB1)
rs492899	1.6e-08	<a href='http://www.ncbi.nlm.nih.gov/pubmed/21750111' target='_blank'>21750111</a>	Chronic hepatitis B	6	31965741	(SKIV2L)	Chronic hepatitis B	A/G;?;?	intron	intron	(SKIV2L)
rs9380343	1.7e-08	<a href='http://www.ncbi.nlm.nih.gov/pubmed/19349983' target='_blank'>19349983</a>	Chronic hepatitis B	6	33111389		Chronic hepatitis B	C/T;?;?
rs9277341	1.8e-08	<a href='http://www.ncbi.nlm.nih.gov/pubmed/19349983' target='_blank'>19349983</a>	Chronic hepatitis B	6	33071848	(HLA-DPA1)	Chronic hepatitis B	C/T;?;?	intron	intron	(HLA-DPA1)
rs10484569	2.3e-08	<a href='http://www.ncbi.nlm.nih.gov/pubmed/19349983' target='_blank'>19349983</a>	Chronic hepatitis B	6	33091175		Chronic hepatitis B	A/G;?;?
rs13199787	2.5e-08	<a href='http://www.ncbi.nlm.nih.gov/pubmed/21750111' target='_blank'>21750111</a>	Chronic hepatitis B	6	32737499		Chronic hepatitis B	C/T;?;?
rs439205	2.6e-08	<a href='http://www.ncbi.nlm.nih.gov/pubmed/21750111' target='_blank'>21750111</a>	Chronic hepatitis B	6	33206065	(HSD17B8)	Chronic hepatitis B	C/T;?;?	intron,nearGene-5	intron;nearGene-5	(HSD17B8)(MIR219A1)
rs9276991	3.4e-08	<a href='http://www.ncbi.nlm.nih.gov/pubmed/21750111' target='_blank'>21750111</a>	Chronic hepatitis B	6	33014071		Chronic hepatitis B	A/G;?;?
rs423639	3.4e-08	<a href='http://www.ncbi.nlm.nih.gov/pubmed/21750111' target='_blank'>21750111</a>	Chronic hepatitis B	6	33019997		Chronic hepatitis B	C/T;?;?
rs2281388	3.6e-08	<a href='http://www.ncbi.nlm.nih.gov/pubmed/19349983' target='_blank'>19349983</a>	Chronic hepatitis B	6	33092341		Chronic hepatitis B	A/C/G/T;?;?
rs12663103	6.1e-08	<a href='http://www.ncbi.nlm.nih.gov/pubmed/21750111' target='_blank'>21750111</a>	Chronic hepatitis B	6	32193547	(GPSM3)	Chronic hepatitis B	C/T;?;?	intron	intron	(GPSM3)
rs4711332	6.4e-08	<a href='http://www.ncbi.nlm.nih.gov/pubmed/21750111' target='_blank'>21750111</a>	Chronic hepatitis B	6	33627622	(ITPR3)	Chronic hepatitis B	A/G;?;?	intron	intron	(ITPR3)
rs2854028	1.5e-07	<a href='http://www.ncbi.nlm.nih.gov/pubmed/21750111' target='_blank'>21750111</a>	Chronic hepatitis B	6	33211912	(RING1)	Chronic hepatitis B	A/G;?;?	cds-synon	cds-synon	(RING1)
rs154972	1.5e-07	<a href='http://www.ncbi.nlm.nih.gov/pubmed/21750111' target='_blank'>21750111</a>	Chronic hepatitis B	6	32932874		Chronic hepatitis B	C/T;0.380301;0.213358
rs3104404	2.6e-07	<a href='http://www.ncbi.nlm.nih.gov/pubmed/21750111' target='_blank'>21750111</a>	Chronic hepatitis B	6	32714397		Chronic hepatitis B	A/C;?;?
rs1383265	3.8e-07	<a href='http://www.ncbi.nlm.nih.gov/pubmed/21750111' target='_blank'>21750111</a>	Chronic hepatitis B	6	32772111		Chronic hepatitis B	A/G;?;?
rs204999	3.8e-07	<a href='http://www.ncbi.nlm.nih.gov/pubmed/21750111' target='_blank'>21750111</a>	Chronic hepatitis B	6	32142202		Chronic hepatitis B	A/G;?;?
rs3130215	4.1e-07	<a href='http://www.ncbi.nlm.nih.gov/pubmed/21750111' target='_blank'>21750111</a>	Chronic hepatitis B	6	33107186		Chronic hepatitis B	A/G;?;?
rs2395174	4.4e-07	<a href='http://www.ncbi.nlm.nih.gov/pubmed/21750111' target='_blank'>21750111</a>	Chronic hepatitis B	6	32437101		Chronic hepatitis B	G/T;?;?
rs12649554	4.8e-07	<a href='http://www.ncbi.nlm.nih.gov/pubmed/21750111' target='_blank'>21750111</a>	Chronic hepatitis B	4	100975519		Chronic hepatitis B	C/T;?;?	downstream,upstream
rs2836389	5.5e-07	<a href='http://www.ncbi.nlm.nih.gov/pubmed/21750111' target='_blank'>21750111</a>	Chronic hepatitis B	21	38431740	(ERG)	Chronic hepatitis B	C/T;?;?	intron	intron	(ERG)
rs5000563	6e-07	<a href='http://www.ncbi.nlm.nih.gov/pubmed/21750111' target='_blank'>21750111</a>	Chronic hepatitis B	6	32436358		Chronic hepatitis B	A/G;?;?
rs3117039	6.8e-07	<a href='http://www.ncbi.nlm.nih.gov/pubmed/21750111' target='_blank'>21750111</a>	Chronic hepatitis B	6	33118074	(HLA-DPB2)	Chronic hepatitis B	A/G;?;?
rs181997	1.1e-06	<a href='http://www.ncbi.nlm.nih.gov/pubmed/21750111' target='_blank'>21750111</a>	Chronic hepatitis B	6	32932941		Chronic hepatitis B	C/T;0.390801;0.206579
rs2248373	1.2e-06	<a href='http://www.ncbi.nlm.nih.gov/pubmed/21750111' target='_blank'>21750111</a>	Chronic hepatitis B	6	31478769		Chronic hepatitis B	C/T;?;?
rs6901084	1.5e-06	<a href='http://www.ncbi.nlm.nih.gov/pubmed/21750111' target='_blank'>21750111</a>	Chronic hepatitis B	6	32769159		Chronic hepatitis B	C/T;?;?
rs68191	1.5e-06	<a href='http://www.ncbi.nlm.nih.gov/pubmed/21750111' target='_blank'>21750111</a>	Chronic hepatitis B	6	33512961		Chronic hepatitis B	C/T;0.306471;0.243539
rs9275596	1.7e-06	<a href='http://www.ncbi.nlm.nih.gov/pubmed/21750111' target='_blank'>21750111</a>	Chronic hepatitis B	6	32713854		Chronic hepatitis B	C/T;?;?
rs3104405	1.8e-06	<a href='http://www.ncbi.nlm.nih.gov/pubmed/21750111' target='_blank'>21750111</a>	Chronic hepatitis B	6	32714531		Chronic hepatitis B	A/C;?;?
rs9277937	1.9e-06	<a href='http://www.ncbi.nlm.nih.gov/pubmed/21750111' target='_blank'>21750111</a>	Chronic hepatitis B	6	33217117		Chronic hepatitis B	A/C/G/T;?;?
rs3818532	2.5e-06	<a href='http://www.ncbi.nlm.nih.gov/pubmed/21750111' target='_blank'>21750111</a>	Chronic hepatitis B	6	33712030		Chronic hepatitis B	A/G;0.116053;0.211088	nearGene-5	nearGene-5	(UQCC2)
rs2296340	3.1e-06	<a href='http://www.ncbi.nlm.nih.gov/pubmed/21750111' target='_blank'>21750111</a>	Chronic hepatitis B	6	33662695	(ITPR3)	Chronic hepatitis B	C/T;?;?	intron	intron	(ITPR3)
rs12210887	3.4e-06	<a href='http://www.ncbi.nlm.nih.gov/pubmed/21750111' target='_blank'>21750111</a>	Chronic hepatitis B	6	31847946		Chronic hepatitis B	G/T;?;?
rs10947463	3.5e-06	<a href='http://www.ncbi.nlm.nih.gov/pubmed/21750111' target='_blank'>21750111</a>	Chronic hepatitis B	6	33879300		Chronic hepatitis B	A/G;?;?
rs2844533	4.8e-06	<a href='http://www.ncbi.nlm.nih.gov/pubmed/21750111' target='_blank'>21750111</a>	Chronic hepatitis B	6	31383025		Chronic hepatitis B	C/T;?;?
rs7232492	5.4e-06	<a href='http://www.ncbi.nlm.nih.gov/pubmed/21750111' target='_blank'>21750111</a>	Chronic hepatitis B	18	3830245	(DLGAP1)	Chronic hepatitis B	C/T;?;?	intron	intron	(DLGAP1)
rs1934975	6.8e-06	<a href='http://www.ncbi.nlm.nih.gov/pubmed/21750111' target='_blank'>21750111</a>	Chronic hepatitis B	10	95010012		Chronic hepatitis B	C/T;?;?	upstream,downstream
rs11873667	7.1e-06	<a href='http://www.ncbi.nlm.nih.gov/pubmed/21750111' target='_blank'>21750111</a>	Chronic hepatitis B	18	3825114	(DLGAP1)	Chronic hepatitis B	C/T;?;?	intron	intron	(DLGAP1)
rs204993	7.3e-06	<a href='http://www.ncbi.nlm.nih.gov/pubmed/21750111' target='_blank'>21750111</a>	Chronic hepatitis B	6	32187804	(PBX2)	Chronic hepatitis B	C/T;?;?	intron	intron	(PBX2)
rs2517459	9e-06	<a href='http://www.ncbi.nlm.nih.gov/pubmed/21750111' target='_blank'>21750111</a>	Chronic hepatitis B	6	30929245		Chronic hepatitis B	A/G;?;?
rs10947460	1.1e-05	<a href='http://www.ncbi.nlm.nih.gov/pubmed/21750111' target='_blank'>21750111</a>	Chronic hepatitis B	6	33860457		Chronic hepatitis B	A/G;?;?
rs7745656	1.3e-05	<a href='http://www.ncbi.nlm.nih.gov/pubmed/21750111' target='_blank'>21750111</a>	Chronic hepatitis B	6	32713193		Chronic hepatitis B	G/T;?;?
rs1012435	1.4e-05	<a href='http://www.ncbi.nlm.nih.gov/pubmed/21750111' target='_blank'>21750111</a>	Chronic hepatitis B	7	141163846	(LOC100507421)	Chronic hepatitis B	C/T;?;?	intron	intron	(TMEM178B)
rs9277341	1.5e-05	<a href='http://www.ncbi.nlm.nih.gov/pubmed/21750111' target='_blank'>21750111</a>	Chronic hepatitis B	6	33071848	(HLA-DPA1)	Chronic hepatitis B	C/T;?;?	intron	intron	(HLA-DPA1)
rs9275602	1.5e-05	<a href='http://www.ncbi.nlm.nih.gov/pubmed/21750111' target='_blank'>21750111</a>	Chronic hepatitis B	6	32715035		Chronic hepatitis B	A/C;?;?
rs12434996	1.6e-05	<a href='http://www.ncbi.nlm.nih.gov/pubmed/21750111' target='_blank'>21750111</a>	Chronic hepatitis B	14	92269601		Chronic hepatitis B	A/G;?;?	downstream,upstream
rs4294134	2.1e-05	<a href='http://www.ncbi.nlm.nih.gov/pubmed/21750111' target='_blank'>21750111</a>	Chronic hepatitis B	7	135608380	(NUP205)	Chronic hepatitis B	A/G;?;?	intron	intron	(NUP205)
rs3128918	2.1e-05	<a href='http://www.ncbi.nlm.nih.gov/pubmed/21750111' target='_blank'>21750111</a>	Chronic hepatitis B	6	33093321		Chronic hepatitis B	C/T;?;?
rs7755224	2.2e-05	<a href='http://www.ncbi.nlm.nih.gov/pubmed/21750111' target='_blank'>21750111</a>	Chronic hepatitis B	6	32684540		Chronic hepatitis B	A/C/G/T;?;?
rs3135363	2.2e-05	<a href='http://www.ncbi.nlm.nih.gov/pubmed/21750111' target='_blank'>21750111</a>	Chronic hepatitis B	6	32421871		Chronic hepatitis B	C/T;?;?
rs1962137	2.2e-05	<a href='http://www.ncbi.nlm.nih.gov/pubmed/21750111' target='_blank'>21750111</a>	Chronic hepatitis B	11	90257741		Chronic hepatitis B	G/T;?;?	intron	intron	(DISC1FP1)
rs946617	2.2e-05	<a href='http://www.ncbi.nlm.nih.gov/pubmed/21750111' target='_blank'>21750111</a>	Chronic hepatitis B	14	50920872	(PYGL)	Chronic hepatitis B	A/C;?;?	intron	intron	(PYGL)
rs7312063	2.4e-05	<a href='http://www.ncbi.nlm.nih.gov/pubmed/21750111' target='_blank'>21750111</a>	Chronic hepatitis B	12	126058619		Chronic hepatitis B	A/G;?;?	upstream,downstream
rs1367728	2.4e-05	<a href='http://www.ncbi.nlm.nih.gov/pubmed/21750111' target='_blank'>21750111</a>	Chronic hepatitis B	6	33067038	(HLA-DPA1)	Chronic hepatitis B	A/G;?;?	intron	intron	(HLA-DPA1)
rs10847046	2.7e-05	<a href='http://www.ncbi.nlm.nih.gov/pubmed/21750111' target='_blank'>21750111</a>	Chronic hepatitis B	12	126050316		Chronic hepatitis B	A/G;?;?	upstream,downstream
rs2854050	2.8e-05	<a href='http://www.ncbi.nlm.nih.gov/pubmed/21750111' target='_blank'>21750111</a>	Chronic hepatitis B	6	32217828	(NOTCH4)	Chronic hepatitis B	C/T;?;?	intron	intron	(NOTCH4)
rs10773227	3.1e-05	<a href='http://www.ncbi.nlm.nih.gov/pubmed/21750111' target='_blank'>21750111</a>	Chronic hepatitis B	12	126053034		Chronic hepatitis B	A/G;?;?	upstream,downstream
rs9277920	3.1e-05	<a href='http://www.ncbi.nlm.nih.gov/pubmed/21750111' target='_blank'>21750111</a>	Chronic hepatitis B	6	33157948		Chronic hepatitis B	A/G;?;?
rs3095345	3.3e-05	<a href='http://www.ncbi.nlm.nih.gov/pubmed/21750111' target='_blank'>21750111</a>	Chronic hepatitis B	6	30854636		Chronic hepatitis B	A/G;?;?
rs2858308	3.4e-05	<a href='http://www.ncbi.nlm.nih.gov/pubmed/21750111' target='_blank'>21750111</a>	Chronic hepatitis B	6	32702223		Chronic hepatitis B	A/C;?;?
rs2856705	3.5e-05	<a href='http://www.ncbi.nlm.nih.gov/pubmed/21750111' target='_blank'>21750111</a>	Chronic hepatitis B	6	32703179		Chronic hepatitis B	A/G;?;?
rs13203745	3.8e-05	<a href='http://www.ncbi.nlm.nih.gov/pubmed/21750111' target='_blank'>21750111</a>	Chronic hepatitis B	6	33819969		Chronic hepatitis B	C/T;?;?
rs9932019	4.1e-05	<a href='http://www.ncbi.nlm.nih.gov/pubmed/21750111' target='_blank'>21750111</a>	Chronic hepatitis B	16	58852627		Chronic hepatitis B	A/G;?;?	upstream,downstream
